# Supplementary material for: Cryo-EM structures reveal the activation and substrate recognition mechanism of human enteropeptidase
Source: Nat Commun. 2022 Nov 14;13:6955. doi: 10.1038/s41467-022-34364-9 (PMC9663175; doi:10.1038/s41467-022-34364-9)
Supplement: Supplementary file 4 — Source Data [file 41467_2022_34364_MOESM4_ESM.xlsx]

## Sheet: Fig. 3a
EP activity experiment under different inhibitor：					enteropeptidase activity assay kit (K758-100, Biovision)
fisrt time
0min	pmol	AFC Standard				sample
	0	714548	420065		ep-Nafamostat	274484320	255396384
	200	88457920	95665448		ep-Camostat	561236928	617822400
	400	166172368	164876704		ep-PMSF	2235290624	2373124608
	600	240033248	228021744		ep-Ulinastatin	2331641856	2394471424
	800	309429664	308944896		ep-Gabexate	426820480	373945824
	1000	375169888	389976960		Commercial EP	2290362880	2377368064
	Substrate Background Control well	84127000	85745624
5min
	pmol	AFC Standard				sample
	0	695000	688140		ep-Nafamostat	291819200	269092448
	200	90700152	95676664		ep-Camostat	569685696	637517568
	400	170780912	167527872		ep-PMSF	2898778880	2944636928
	600	239121312	232342784		ep-Ulinastatin	2956355840	3034971904
	800	314700672	313490464		ep-Gabexate	626497088	557976320
	1000	378648320	394973952		Commercial EP	2943879168	3012438784
	Substrate Background Control well	81577064	88318616
second time
0min	pmol	AFC Standard				sample
	0	656681	675050		ep-Nafamostat	270743136	289052832
	200	92032160	97046672		ep-Camostat	504017984	630158016
	400	164773392	163594128		ep-PMSF	2595973120	2643261952
	600	249394352	239850176		ep-Ulinastatin	2669336064	2701011712
	800	318431424	320959392		ep-Gabexate	526998944	535079776
	1000	378894784	386822560		Commercial EP	2668261888	2706135296
	Substrate Background Control well	94498680	97747120
5min
	pmol	AFC Standard				sample
	0	708121	797464		ep-Nafamostat	288596544	296373472
	200	88487472	95804624		ep-Camostat	507577760	620934720
	400	166452832	162228816		ep-PMSF	2999653632	3098840576
	600	248616784	245738144		ep-Ulinastatin	3054879744	3146609152
	800	320056960	320967232		ep-Gabexate	749472576	766199552
	1000	383303392	393799008		Commercial EP	3112016640	3132125184
	Substrate Background Control well	93344040	95264816
third time
0min	pmol	AFC Standard				sample
	0	252511	310273		ep-Nafamostat	629703744	714236032
	200	89367664	88151360		ep-Camostat	407420512	573097600
	400	158688304	170222768		ep-PMSF	2489643776	2570676992
	600	229899040	241197280		ep-Ulinastatin	2405493760	2424114944
	800	301805152	324185952		ep-Gabexate	1312987136	1241281920
	1000	368190144	382281536		Commercial EP	2015069568	1965089664
	Substrate Background Control well	86053048	91468656
5min
	pmol	AFC Standard				sample
	0	375727	556964		ep-Nafamostat	895951744	1026284544
	200	87593336	84242648		ep-Camostat	1547167360	1481840896
	400	156770368	165069456		ep-PMSF	2521226240	2617639424
	600	230865088	239833472		ep-Ulinastatin	2559492096	2559717632
	800	299698368	314647872		ep-Gabexate	1567634176	1572601216
	1000	368239136	380821856		Commercial EP	2351229184	2266740736
	Substrate Background Control well	83977440	90980000
fourth time
0min	pmol	AFC Standard				sample
	0	377950	517545		ep-Nafamostat	116881824	118058448
	200	96714944	94078696		ep-Camostat	138524208	144503568
	400	186821536	174277552		ep-PMSF	2646783488	2799215616
	600	251005424	260560544		ep-Ulinastatin	2895701248	2780005120
	800	331786144	335103200		ep-Gabexate	2716609792	2561964544
	1000	403094528	395518016		Commercial EP	2709449984	2559834112
	Substrate Background Control well	105300112
5min
	pmol	AFC Standard				sample
	0	387235	481445		ep-Nafamostat	116292016	116782448
	200	97556200	95577872		ep-Camostat	145674080	151867344
	400	187117904	174744288		ep-PMSF	2739844096	2878181376
	600	253936032	260345024		ep-Ulinastatin	2992025600	2882235392
	800	330674112	339574688		ep-Gabexate	2822537216	2702849792
	1000	403220064	400379776		Commercial EP	2865843968	2748942336
	Substrate Background Control well	109071496

## Sheet: Fig. 3b
HEPs were incubated with different amount of nafamostat:						enteropeptidase activity assay kit (K758-100, Biovision)
fisrt time
0min	pmol	AFC Standard			EP：Nafamostat	sample
	0	377950	517545		1:50	533337920	458007328
	200	96714944	94078696		1:100	125908864	127699104
	400	186821536	174277552		1:500	109364744	115744152
	600	251005424	260560544		1:1000	111248656	113912304
	800	331786144	335103200		EP control	2709449984	2559834112
	1000	403094528	395518016
	Substrate Background Control well	105300112
5min
	pmol	AFC Standard			EP：Nafamostat	sample
	0	387235	481445		1:50	581160384	490417408
	200	97556200	95577872		1:100	133322888	132579032
	400	187117904	174744288		1:500	110591392	117810920
	600	253936032	260345024		1:1000	112048424	117095704
	800	330674112	339574688		EP control	2865843968	2748942336
	1000	403220064	400379776
	Substrate Background Control well	109071496
second time
0min	pmol	AFC Standard			EP：Nafamostat	sample
	0	289056	385457		1:50	329014336	452805280
	200	86431032	90375640		1:100	138424768	144358400
	400	153702080	166775360		1:500	112285992	110239128
	600	230675008	238252192		1:1000	111454872	108190296
	800	300445024	301427616		EP control	2683672576	2867811328
	1000	360288224	380789280
	Substrate Background Control well	88382144	91828816
5min
	pmol	AFC Standard			EP：Nafamostat	sample
	0	210773	353450		1:50	371163104	511060384
	200	88772912	89757400		1:100	150950256	156680816
	400	156912528	166905232		1:500	115958960	118014192
	600	230631664	240210832		1:1000	120381360	111657024
	800	302013920	303043104		EP control	2834109440	2988807424
	1000	364272128	381584160
	Substrate Background Control well	92335992	94554936
third time
0min	pmol	AFC Standard			EP：Nafamostat	sample
	0	579430	655361		1:50	1210330240	1133916928
	200	84604304	82258120		1:100	298399264	291667424
	400	144530320	157348688		1:500	150786704	155308896
	600	212817168	221194400		1:1000	121645984	124916608
	800	280449184	280568672		EP control	2984950528	2908444160
	1000	341825824	352323360
	Substrate Background Control well	68589712	71081512
5min
	pmol	AFC Standard			EP：Nafamostat	sample
	0	658042	723777		1:50	1237833088	1156293888
	200	82676848	82038944		1:100	307036288	307978080
	400	142901344	153101568		1:500	155222304	159898736
	600	211779088	216328576		1:1000	121883888	125984472
	800	279056896	277585952		EP control	3097265152	3008349440
	1000	335073568	346306656
	Substrate Background Control well	66930728	71019312

## Sheet: Supplementary Fig. 1b
hEPs activity experiment:			enteropeptidase activity assay kit (K758-100, Biovision)
fisrt time
0min	pmol	AFC Standard				sample
	0	252511	310273		hEP	173172096	184605232
	200	89367664	88151360		activated hEP	2293125376	2162041088
	400	158688304	170222768		mutEP	98432544	90096688
	600	229899040	241197280		activated mutEP	104093136	99660296
	800	301805152	324185952		Commercial EP	2015069568	1965089664
	1000	368190144	382281536
	Substrate Background Control well	86053048	91468656
5min
	pmol	AFC Standard				sample
	0	375727	556964		hEP	205700400	200922496
	200	87593336	84242648		activated hEP	2475392512	2347185408
	400	156770368	165069456		mutEP	96378040	93115080
	600	230865088	239833472		activated mutEP	103018328	100227144
	800	299698368	314647872		Commercial EP	2351229184	2266740736
	1000	368239136	380821856
	Substrate Background Control well	83977440	90980000
second time
0min	pmol	AFC Standard				sample
	0	289056	385457		hEP	214094784	185353056
	200	86431032	90375640		activated hEP	2309515520	2196708096
	400	153702080	166775360		mutEP	96031056	94138312
	600	230675008	238252192		activated mutEP	108104120	93085072
	800	300445024	301427616		Commercial EP	2683672576	2867811328
	1000	360288224	380789280
	Substrate Background Control well	88382144	91828816
5min
	pmol	AFC Standard				sample
	0	210773	353450		hEP	220958400	207222704
	200	88772912	89757400		activated hEP	2471420416	2393164544
	400	156912528	166905232		mutEP	100088504	97443120
	600	230631664	240210832		activated mutEP	112940672	99020544
	800	302013920	303043104		Commercial EP	2834109440	2988807424
	1000	364272128	381584160
	Substrate Background Control well	92335992	94554936
third time
0min	pmol	AFC Standard				sample
	0	377950	517545		hEP	216978976	197949248
	200	96714944	94078696		activated hEP	2591121920	2396313600
	400	186821536	174277552		mutEP	97972240	96469512
	600	251005424	260560544		activated mutEP	98704640	99993360
	800	331786144	335103200		Commercial EP	2709449984	2559834112
	1000	403094528	395518016
	Substrate Background Control well	105300112
5min
	pmol	AFC Standard				sample
	0	387235	481445		hEP	255127584	232216832
	200	97556200	95577872		activated hEP	2812046080	2693709568
	400	187117904	174744288		mutEP	104332992	102601728
	600	253936032	260345024		activated mutEP	105553176	104313480
	800	330674112	339574688		Commercial EP	2865843968	2748942336
	1000	403220064	400379776
	Substrate Background Control well	109071496

## Sheet: Supplementary Fig. 7a
hEPs–trypsinogen reactionsivity experiment:				trypsin activity colorimetric assay kit (MAK290, Sigma-Aldrich)						trypsinogen (T1143, Sigma-Aldrich）
fisrt time
0min	nmol	p-NA Standard				sample
	0	0.0443	0.0446		EP	0.064	0.0483
	4	0.1501	0.153		EPA	0.0509	0.045
	8	0.241	0.2457		Epmut	0.141	0.1441
	12	0.3439	0.3499		EPAmut	0.0507	0.0497
	16	0.4428	0.4416		tryp	0.0476	0.0432
	20	0.5447	0.5471
10min
	nmol	p-NA Standard				sample
	0	0.0447	0.0477		EP	0.105	0.0992
	4	0.1519	0.1552		EPA	0.0517	0.0484
	8	0.2409	0.2472		Epmut	0.5975	0.6238
	12	0.3444	0.3524		EPAmut	0.0674	0.0675
	16	0.4421	0.4393		tryp	0.0505	0.0468
	20	0.5439	0.5463
second time
0min	nmol	p-NA Standard				sample
	0	0.043	0.0426		EP	0.0751	0.0682
	4	0.1509	0.1488		EPA	0.0511	0.0499
	8	0.2336	0.2402		Epmut	0.5838	0.5841
	12	0.3497	0.3488		EPAmut	0.1007	0.0782
	16	0.4385	0.4425		tryp	0.0578	0.0455
	20	0.6015	0.5581
10min
	nmol	p-NA Standard				sample
	0	0.0444	0.0456		EP	0.2464	0.2058
	4	0.154	0.1528		EPA	0.0583	0.0606
	8	0.2365	0.2449		Epmut	0.9653	0.9509
	12	0.3526	0.353		EPAmut	0.1354	0.0996
	16	0.4392	0.4413		tryp	0.0671	0.0562
	20	0.5601	0.5632
third time
0min	nmol	p-NA Standard				sample
	0	0.0502	0.0449		EP	0.0728	0.0697
	4	0.1883	0.2068		EPA	0.0566	0.0538
	8	0.2785	0.2894		Epmut	0.5925	0.4961
	12	0.383	0.4028		EPAmut	0.079	0.0787
	16	0.4917	0.4937		tryp	0.0642	0.0489
	20	0.7184	0.5994
10min
	nmol	p-NA Standard				sample
	0	0.0713	0.0698		EP	0.226	0.2343
	4	0.1933	0.2344		EPA	0.0772	0.075
	8	0.3186	0.311		Epmut	0.9274	0.9226
	12	0.4037	0.4167		EPAmut	0.1122	0.1121
	16	0.503	0.507		tryp	0.1074	0.0721
	20	0.6372	0.6124

## Sheet: Fig. 2f-Supplementary Fig. 7b
Fig. 2f and Supplementary Fig. 7b
							Marker:	High Molecμlar Weight Native Electrophoresis Protein Marker(66-669KD) (DM2003)
							gel:	0.08	Native-page
							line1:	Marker
							line2:	hEP
							line3:	Activite-hEP
							line4:	substrate-added
							Marker:	High Molecμlar Weight Native Electrophoresis Protein Marker (66-669KD) (DM2003)
							gel:	0.08	Native-page
							line1:	Marker
							line2:	hEPmut
							line3:	Activite-hEPmut
							line4:	substrate-added

## Sheet: Supplementary Fig. 1a
Supplementary Fig. 1a
						Marker:	Biosharp BL712A
						gel:	4-20%	SDS-PAGE
						line1:	Marker
						line2:	Activite-hEP
						line3:	hEP
						line4:	Activite-hEP

## Sheet: Supplementary Fig. 7c-d
Supplementary Fig. 7c
							Marker:	Epizyme WJ103
							gel:	0.08	SDS-PAGE
							13/14/15/16	fractions
Supplementary Fig. 7d
							Marker:	Epizyme WJ103
							gel:	0.08	SDS-PAGE
							13/14/15/16	fractions
